# Supplementary material for: A new fatigue damage model for pavement concrete beams bearing multi-level bending loads
Source: PLoS One. 2021 Aug 5;16(8):e0255048. doi: 10.1371/journal.pone.0255048 (PMC8341528; doi:10.1371/journal.pone.0255048)
Supplement: S1 Data — (ZIP) [file pone.0255048.s001.zip]

Archive with 5 entries (5 files):
- FIGURE 4.opju
- FIGURE 5.opju
- FIGURE 7.opju
- FIGURE 8.opju
- Acoustic emission count.opju
